# Supplementary material for: Paracrine Signaling Mediated by the Cytosolic Tryparedoxin Peroxidase of Trypanosoma cruzi
Source: Pathogens. 2024 Jan 10;13(1):67. doi: 10.3390/pathogens13010067 (PMC10818299; doi:10.3390/pathogens13010067)
Supplement: Supplementary file 1 [file pathogens-13-00067-s001.zip]

Archive with 6 entries (6 files):
- Supplementary Figure S1.tif
- Supplementary Figure S2.tif
- Supplementary Figure S3.tif
- Supplementary Table S1.xlsx
- Supplementary Table S2.xlsx
- Supplementary Table S3.xlsx
