# Supplementary material for: Paracrine Signaling Mediated by the Cytosolic Tryparedoxin Peroxidase of Trypanosoma cruzi
Source: Pathogens. 2024 Jan 10;13(1):67. doi: 10.3390/pathogens13010067 (PMC10818299; doi:10.3390/pathogens13010067)
Supplement: Supplementary file 1 [file pathogens-13-00067-s001.zip › Supplementary Table S1.xlsx]

## Sheet: Hoja1
Supplementary table 1: List of proteins identified in secreted vesicles from epimastigotes by mass spectrometry analysis
hit	ID Dm28c	Copy number	prot_acc	prot_desc	prot_score	prot_mass	prot_matches_sig	prot_sequences_sig	prot_cover
1	C4B63_57g131	4	gi|2981039	putative glutamate dehydrogenase [Trypanosoma cruzi]	979	48787	44	15	43.2
2	C4B63_81g102	12	gi|71665068	chaperonin HSP60, mitochondrial precursor [Trypanosoma cruzi strain CL Brener]	721	59129	18	11	21.9
3	C4B63_128g301c	33	gi|71400209	histone H4 [Trypanosoma cruzi strain CL Brener]	413	11163	12	8	55.0
4	C4B63_2g185	11	gi|25006239	prostaglandin F2a synthase [Trypanosoma cruzi]	407	42463	11	7	28.5
5	C4B63_22g172	6	gi|18568139	beta tubulin [Trypanosoma cruzi]	372	49668	10	6	21.0
6	C4B63_333g15	3	gi|71397525	alpha tubulin [Trypanosoma cruzi strain CL Brener]	353	49768	10	6	21.3
7	C4B63_43g129	1	gi|71420529	proteasome alpha 5 subunit [Trypanosoma cruzi strain CL Brener]	301	27134	15	4	27.8
8	C4B63_18g288	3	gi|71407386	heat shock 70 kDa protein, mitochondrial precursor [Trypanosoma cruzi strain CL Brener]	272	30782	6	4	23.2
9	C4B63_25g312	1	gi|71411717	proteasome alpha 3 subunit [Trypanosoma cruzi strain CL Brener]	258	31909	9	4	25.5
10	C4B63_25g312	1	gi|71425779	I/6 autoantigen [Trypanosoma cruzi strain CL Brener]	254	23439	8	3	25.1
11	C4B63_80g21	1	gi|71667532	nucleoside diphosphate kinase [Trypanosoma cruzi strain CL Brener]	233	16868	13	4	37.9
12	C4B63_43g135	1	gi|71420498	proteasome alpha 2 subunit [Trypanosoma cruzi strain CL Brener]	227	25038	7	5	27.3
13	C4B63_19g183	1	gi|71659715	cyclophilin A [Trypanosoma cruzi strain CL Brener]	218	18769	5	4	24.9
14	C4B63_35g78	48	gi|119859	flagellar calcium-binding protein [Trypanosoma cruzi strain CL Brener]	180	23949	6	3	16.6
15	C4B63_26g253	7	gi|17224953	tryparedoxin peroxidase [Trypanosoma cruzi]	160	22246	8	3	21.1
16	C4B63_303g6	2	gi|71405552	histone H2B [Trypanosoma cruzi strain CL Brener]	159	12353	5	3	22.3
17	C4B63_26g278	3	gi|71407949	arginine kinase [Trypanosoma cruzi strain CL Brener]	153	40172	4	3	6.7
18	C4B63_10g1811c	1	gi|71407235	cofilin/actin depolymerizing factor [Trypanosoma cruzi strain CL Brener]	152	15944	4	3	21.0
19	C4B63_104g102	19	gi|71409580	hypothetical protein [Trypanosoma cruzi strain CL Brener]	142	52188	3	2	7.3
20	C4B63_7g173	10	gi|71406189	D-isomer specific 2-hydroxyacid dehydrogenase-protein [Trypanosoma cruzi strain CL Brener]	138	22228	4	3	22.2
21	C4B63_207g13	2	gi|14279174	aldo/keto reductase [Trypanosoma cruzi]	134	31764	3	2	8.4
22	C4B63_101g2	11	gi|71659493	tyrosine aminotransferase [Trypanosoma cruzi strain CL Brener]	129	46694	3	2	10.1
23	C4B63_47g72	1	gi|71665461	enolase [Trypanosoma cruzi strain CL Brener]	119	46415	3	3	16.1
24	C4B63_75g59	1	gi|71657875	40S ribosomal protein S6 [Trypanosoma cruzi strain CL Brener]	117	28262	3	2	12.4
25	C4B63_11g29	1	gi|4558456	P28 protein [Trypanosoma cruzi]	114	29886	2	2	5.4
26	C4B63_302g70c	15	gi|71408058	histone H3 [Trypanosoma cruzi strain CL Brener]	100	14874	4	1	19.7
27	C4B63_35g125	1	gi|71400573	transaldolase [Trypanosoma cruzi strain CL Brener]	65	36410	1	1	2.7
28	C4B63_19g220	4	gi|71407707	calpain-like cysteine peptidase [Trypanosoma cruzi strain CL Brener]	64	155936	1	1	2.1
