# Supplementary material for: Paracrine Signaling Mediated by the Cytosolic Tryparedoxin Peroxidase of Trypanosoma cruzi
Source: Pathogens. 2024 Jan 10;13(1):67. doi: 10.3390/pathogens13010067 (PMC10818299; doi:10.3390/pathogens13010067)
Supplement: Supplementary file 1 [file pathogens-13-00067-s001.zip › Supplementary Table S2.xlsx]

## Sheet: Hoja1
Supplementary table 2: List of diferentially expresed genes in RNAseq analysis. Genes with FDR values under 0.05 and a Fold change value above 2 were considered differentially expressed
Fold Change	Gene Symbol	Description
114.046	IL8	interleukin 8
31.3256	PTX3	pentraxin 3, long
15.2213	HSPA5	heat shock 70kDa protein 5 (glucose-regulated protein, 78kDa)
9.07568	SDF2L1	stromal cell-derived factor 2-like 1
8.85699	GPR3	G protein-coupled receptor 3
8.78131	MANF	mesencephalic astrocyte-derived neurotrophic factor
7.09948	PDIA4	protein disulfide isomerase family A, member 4
7.06496	HERPUD1	homocysteine-inducible, endoplasmic reticulum stress-inducible, ubiquitin-like domain member 1
6.3575	TMEM50B	transmembrane protein 50B
6.34815	CRELD1	cysteine-rich with EGF-like domains 1
5.13161	LDLR	low density lipoprotein receptor
4.99976	STARD4	StAR-related lipid transfer (START) domain containing 4
4.81163	SEL1L	sel-1 suppressor of lin-12-like (C. elegans)
4.60727	HSP90B1	heat shock protein 90kDa beta (Grp94), member 1
3.79091	C6orf1	chromosome 6 open reading frame 1
3.43297	SQLE	squalene epoxidase
3.21346	GLRX	glutaredoxin (thioltransferase)
3.12697	PIM2	pim-2 oncogene
2.78783	SLC7A2	solute carrier family 7 (cationic amino acid transporter, y+ system), member 2
2.77518	EDEM1	ER degradation enhancer, mannosidase alpha-like 1
2.71263	MYEOV	myeloma overexpressed
2.59297	SGK1	serum/glucocorticoid regulated kinase 1
2.5891	NUCB2	nucleobindin 2
2.38496	DHCR24	24-dehydrocholesterol reductase
2.32062	LYSMD3	LysM, putative peptidoglycan-binding, domain containing 3
2.31502	SH2D3A	SH2 domain containing 3A
2.24819	HOOK1	hook homolog 1 (Drosophila)
2.24406	INO80B	INO80 complex subunit B
2.19271	MAL2	mal, T-cell differentiation protein 2 (gene/pseudogene)
2.14993	SERPINE2	serpin peptidase inhibitor, clade E (nexin, plasminogen activator inhibitor type 1), member 2
2.12295	TMED5	transmembrane emp24 protein transport domain containing 5
2.03432	ATP6V1C2	ATPase, H+ transporting, lysosomal 42kDa, V1 subunit C2
2.00626	MIA3	melanoma inhibitory activity family, member 3
2.00395	VIMP	VCP-interacting membrane protein
-2.13363	TBX1	T-box 1
-2.14472	SOX4	SRY (sex determining region Y)-box 4
-2.16671	ENO1-AS1	ENO1 antisense RNA 1
-2.16671	SLC44A3	solute carrier family 44, member 3
-2.16671	CLDN22	claudin 22
-2.16671	FEZF1-AS1	FEZF1 antisense RNA 1
-2.16671	LINC00202-1	long intergenic non-protein coding RNA 202-1
-2.16671	MMP19	matrix metallopeptidase 19
-2.16671	STRA6	stimulated by retinoic acid 6
-2.16671	ADAMTS7	ADAM metallopeptidase with thrombospondin type 1 motif, 7
-2.16671	LOC730183	uncharacterized LOC730183
-2.16671	MYO1D	myosin ID
-2.16671	SLC27A1	solute carrier family 27 (fatty acid transporter), member 1
-2.16671	APCDD1L	adenomatosis polyposis coli down-regulated 1-like
-2.16671	CABP7	calcium binding protein 7
-2.16671	EDA	ectodysplasin A
-2.31605	SEMA3E	sema domain, immunoglobulin domain (Ig), short basic domain, secreted, (semaphorin) 3E
-2.46394	HPGD	hydroxyprostaglandin dehydrogenase 15-(NAD)
-2.67458	SKIL	SKI-like oncogene
-2.75597	SCN9A	sodium channel, voltage-gated, type IX, alpha subunit
-2.95334	SAMD15	sterile alpha motif domain containing 15
-3.25006	PLXNA4	plexin A4
-3.25006	ENKUR	enkurin, TRPC channel interacting protein
-3.25006	C12orf61	chromosome 12 open reading frame 61
-3.25006	RILP	Rab interacting lysosomal protein
-3.25006	GRB7	growth factor receptor-bound protein 7
-3.33992	EMCN	endomucin
-5.41677	TNNT2	troponin T type 2 (cardiac)
-6.50013	CCDC19	coiled-coil domain containing 19
-2807.39	EIF4A1	eukaryotic translation initiation factor 4A1
