# Supplementary material for: Paracrine Signaling Mediated by the Cytosolic Tryparedoxin Peroxidase of Trypanosoma cruzi
Source: Pathogens. 2024 Jan 10;13(1):67. doi: 10.3390/pathogens13010067 (PMC10818299; doi:10.3390/pathogens13010067)
Supplement: Supplementary file 1 [file pathogens-13-00067-s001.zip › Supplementary Table S3.xlsx]

## Sheet: Hoja1
Supplementary table 3: List of primers used in qPCR experiments
Gene	Sense primer	Antisense primer
IL8	CACCGGAAGGAACCATCTCA	TGGCAAAACTGCACCTTCACA
IL6	TTCGGTCCAGTTGCCTTCTC	TACATGTCTCCTTTCTCAGGGC
IL1A	TCACGGCTGCTGCATTACAT	GGGTATCTCAGGCATCTCCTTC
GAPDH	TCGGAGTCAACGGATTTG	CCTGGAAGATGGTGATGG
